# Supplementary material for: 2-Cyano­anilinium bromide
Source: Acta Crystallogr Sect E Struct Rep Online. 2009 Sep 9;65(Pt 10):o2407. doi: 10.1107/S1600536809035223 (PMC2970252; doi:10.1107/S1600536809035223)
Supplement: Supplementary file 2 [file e-65-o2407-Isup2.hkl]

# 
# h,k,l, Fc-squared, Fo-squared, sigma(Fo-squared) and status flag 
# 
data_I
_shelx_title ' 2 in Cc' 
_shelx_refln_list_code          4 
_shelx_F_calc_maximum      150.84 
_exptl_crystal_F_000       392.00 
_reflns_d_resolution_high  0.7695 
 
loop_ 
 _symmetry_equiv_pos_as_xyz 
 'x, y, z' 
 'x, -y, z+1/2' 
 'x+1/2, y+1/2, z' 
 'x+1/2, -y+1/2, z+1/2' 
 
_cell_length_a     5.7844 
_cell_length_b    15.8964 
_cell_length_c     8.4882 
_cell_angle_alpha  90.000 
_cell_angle_beta   92.725 
_cell_angle_gamma  90.000 
 
_shelx_F_squared_multiplier     1.000 
 
loop_ 
 _refln_index_h 
 _refln_index_k 
 _refln_index_l 
 _refln_F_squared_calc 
 _refln_F_squared_meas 
 _refln_F_squared_sigma 
 _refln_observed_status 
  -2   0 -10      237.14      261.40     67.66 o 
   0   0 -10      363.37      357.75     64.60 o 
  -1   1 -10       24.21       26.75     29.97 o 
   1   1 -10       35.18       48.72     25.95 o 
   3   1 -10       19.49       32.55     28.42 o 
  -2   2 -10      147.57      143.43     40.49 o 
   0   2 -10      223.64      194.64     34.69 o 
   2   2 -10      397.84      352.41     53.90 o 
  -1   3 -10      104.48       95.62     31.53 o 
   1   3 -10       95.00      100.21     20.40 o 
   3   3 -10      160.48      170.06     40.64 o 
  -2   4 -10       13.38       22.69     41.35 o 
   0   4 -10       67.22       65.11     20.99 o 
   2   4 -10       67.02       70.97     30.67 o 
  -1   5 -10      207.81      196.43     61.54 o 
   1   5 -10      400.39      376.97     33.99 o 
   0   6 -10       10.38       14.56     23.86 o 
   2   6 -10       33.12       50.12     35.53 o 
  -1   7 -10      147.43      126.52     36.61 o 
   1   7 -10      204.45      172.47     36.15 o 
   0   8 -10      111.12      111.29     29.79 o 
  -3   1  -9      216.80      200.64     56.00 o 
  -1   1  -9      481.52      449.96     46.90 o 
   1   1  -9      680.75      651.64     29.77 o 
   3   1  -9      612.83      616.21     46.93 o 
  -2   2  -9       69.32       44.95     42.35 o 
   0   2  -9      178.28      164.36     23.92 o 
   2   2  -9      516.74      450.97     24.75 o 
   4   2  -9      164.26      157.98     39.92 o 
  -3   3  -9      131.91      141.57     60.62 o 
  -1   3  -9      267.84      273.11     33.94 o 
   1   3  -9      548.88      493.36     33.51 o 
   3   3  -9      474.94      420.00     55.27 o 
  -2   4  -9      205.96      196.14     34.76 o 
   0   4  -9      315.04      334.49     43.77 o 
   2   4  -9       98.86      110.90     27.20 o 
   4   4  -9      266.70      284.31     55.95 o 
  -3   5  -9       22.01       -1.15     41.00 o 
  -1   5  -9       32.92       26.31     43.79 o 
   1   5  -9       27.19       27.49     23.75 o 
   3   5  -9       21.25       14.43     37.45 o 
  -2   6  -9      257.73      235.95     39.76 o 
   0   6  -9      355.55      338.11     60.98 o 
   2   6  -9      544.69      537.24     51.58 o 
   4   6  -9      227.67      182.86     48.95 o 
  -3   7  -9       29.26       18.40     24.09 o 
  -1   7  -9      154.63      141.75     36.88 o 
   1   7  -9       88.71       70.12     33.87 o 
   3   7  -9       27.77       34.76     41.22 o 
  -2   8  -9      158.28      161.23     36.84 o 
   0   8  -9      376.02      406.85     53.28 o 
   2   8  -9      368.89      368.72     44.54 o 
  -1   9  -9      133.55      118.57     34.95 o 
   1   9  -9       99.34      107.55     33.63 o 
   3   9  -9      154.37      139.50     57.13 o 
  -2  10  -9       42.45       36.71     40.84 o 
   0  10  -9      203.77      207.15     45.44 o 
   2  10  -9      120.09      143.76     35.95 o 
  -1  11  -9      112.58      126.72     33.71 o 
   1  11  -9      372.44      326.66     49.66 o 
  -4   0  -8       61.16       38.25     42.29 o 
  -2   0  -8      456.43      465.78     71.51 o 
   0   0  -8      694.43      731.30     47.98 o 
   2   0  -8     1168.06     1065.59    128.46 o 
   4   0  -8      385.65      390.77     64.26 o 
  -3   1  -8      215.57      252.78     67.92 o 
  -1   1  -8      177.76      172.62     26.64 o 
   1   1  -8       90.89       79.16     13.83 o 
   3   1  -8        4.39        0.39     20.89 o 
   5   1  -8      146.71      133.69     35.99 o 
  -4   2  -8      272.28      274.65     67.71 o 
  -2   2  -8      377.78      374.31     37.74 o 
   0   2  -8      844.90      888.39     60.86 o 
   2   2  -8      405.83      402.40     26.91 o 
   4   2  -8      517.85      541.08     65.01 o 
  -3   3  -8      209.57      182.92     27.54 o 
  -1   3  -8      480.54      488.96     45.04 o 
   1   3  -8      694.82      663.15     38.20 o 
   3   3  -8      641.27      641.28     53.74 o 
   5   3  -8      170.17      167.60     39.10 o 
  -4   4  -8       90.73      108.86     53.69 o 
  -2   4  -8      168.52      188.19     34.57 o 
   0   4  -8      239.43      198.22     29.16 o 
   2   4  -8      624.40      598.06     32.95 o 
   4   4  -8      235.86      186.02     40.76 o 
  -3   5  -8      363.67      291.30     35.19 o 
  -1   5  -8      769.85      784.97     59.02 o 
   1   5  -8      869.78      872.94     59.89 o 
   3   5  -8     1031.15     1008.00     51.15 o 
   5   5  -8      522.93      498.76     76.15 o 
  -4   6  -8        1.09       -6.71     22.73 o 
  -2   6  -8       14.38       14.63     34.73 o 
   0   6  -8       26.87       13.05     29.49 o 
   2   6  -8        8.19        9.26     25.17 o 
   4   6  -8       40.95       32.76     26.69 o 
  -3   7  -8      355.44      305.59     38.35 o 
  -1   7  -8      506.61      471.84     43.95 o 
   1   7  -8      908.14      989.63     78.00 o 
   3   7  -8      557.30      551.59     43.67 o 
  -4   8  -8       34.49       39.63     33.22 o 
  -2   8  -8      111.57       95.63     42.99 o 
   0   8  -8       46.41       38.53     31.26 o 
   2   8  -8      164.80      149.63     31.05 o 
  -3   9  -8       66.92       64.49     32.48 o 
  -1   9  -8      319.74      287.92     44.22 o 
   1   9  -8      235.23      228.19     38.66 o 
   3   9  -8      313.87      275.37     40.40 o 
  -2  10  -8      208.33      199.16     40.17 o 
   0  10  -8      589.07      629.08     68.48 o 
   2  10  -8      286.40      301.62     43.70 o 
  -3  11  -8       28.44       15.27     40.33 o 
  -1  11  -8       11.57       14.22     32.65 o 
   1  11  -8       26.62       43.17     39.13 o 
   3  11  -8       33.47       42.44     27.11 o 
  -2  12  -8      244.52      251.74     49.61 o 
   0  12  -8      400.46      426.46     51.06 o 
   2  12  -8      510.52      501.06     52.10 o 
  -1  13  -8      144.97      121.85     36.67 o 
   1  13  -8       99.90      105.69     35.87 o 
   0  14  -8      195.59      230.17     46.50 o 
  -5   1  -7      237.90      282.49     68.53 o 
  -3   1  -7      942.47      872.17     58.81 o 
  -1   1  -7     1615.99     1734.56     66.08 o 
   1   1  -7     2286.57     2309.93     72.30 o 
   3   1  -7     2421.95     2521.00    108.88 o 
   5   1  -7     1053.84     1092.58     92.69 o 
  -4   2  -7      151.43      119.04     25.24 o 
  -2   2  -7      298.04      264.30     37.61 o 
   0   2  -7      371.56      344.00     24.26 o 
   2   2  -7      252.15      227.39     17.75 o 
   4   2  -7      327.59      311.35     47.31 o 
  -5   3  -7       95.21       83.76     49.63 o 
  -3   3  -7      227.24      194.01     29.71 o 
  -1   3  -7      727.71      757.38     51.54 o 
   1   3  -7      691.17      672.85     36.24 o 
   3   3  -7      159.10      134.26     18.18 o 
   5   3  -7      267.53      286.86     54.36 o 
  -4   4  -7      284.83      288.19     43.27 o 
  -2   4  -7      851.09      815.88     76.19 o 
   0   4  -7     1380.20     1436.48     83.69 o 
   2   4  -7     2362.89     2431.38     85.50 o 
   4   4  -7     1289.42     1261.08     84.34 o 
  -5   5  -7        9.89       14.97     22.09 o 
  -3   5  -7       28.00       18.63     25.17 o 
  -1   5  -7      128.57      131.35     26.95 o 
   1   5  -7      125.40      111.59     19.52 o 
   3   5  -7      261.02      209.85     24.14 o 
   5   5  -7       18.42       25.11     16.01 o 
  -4   6  -7      248.28      217.43     53.72 o 
  -2   6  -7      754.21      715.48     59.25 o 
   0   6  -7     1934.94     2147.73    158.66 o 
   2   6  -7     1153.43     1235.46     59.43 o 
   4   6  -7      562.11      532.07     61.81 o 
  -3   7  -7       55.46       41.65     28.12 o 
  -1   7  -7       78.87       77.94     24.78 o 
   1   7  -7       99.97       89.28     33.24 o 
   3   7  -7      216.62      187.47     28.19 o 
   5   7  -7       42.22       48.55     17.12 o 
  -4   8  -7      217.99      209.07     47.41 o 
  -2   8  -7      415.29      416.98     48.85 o 
   0   8  -7      435.59      425.04     59.29 o 
   2   8  -7      451.73      480.03     46.44 o 
   4   8  -7      462.48      468.31     55.09 o 
  -3   9  -7      232.18      217.26     42.83 o 
  -1   9  -7      379.05      402.41     43.87 o 
   1   9  -7     1043.21     1176.24     76.27 o 
   3   9  -7      426.33      389.31     41.89 o 
  -4  10  -7       52.72       56.67     30.32 o 
  -2  10  -7      166.35      155.35     41.15 o 
   0  10  -7      203.70      197.92     39.46 o 
   2  10  -7      423.78      449.85     54.46 o 
   4  10  -7      131.57      116.56     43.45 o 
  -3  11  -7      239.32      280.36     42.55 o 
  -1  11  -7      554.93      543.39     53.94 o 
   1  11  -7      261.41      302.05     44.89 o 
   3  11  -7      464.64      491.55     51.29 o 
  -2  12  -7        1.62       27.17     31.20 o 
   0  12  -7       40.22       26.57     38.27 o 
   2  12  -7       13.80       20.42     30.38 o 
   4  12  -7       18.32        5.02     43.66 o 
  -3  13  -7      158.25      154.90     40.36 o 
  -1  13  -7      284.23      297.94     82.49 o 
   1  13  -7      480.18      537.12     57.87 o 
   3  13  -7      283.06      257.47     38.35 o 
  -2  14  -7      168.09      161.75     48.31 o 
   0  14  -7      188.59      198.65     41.26 o 
   2  14  -7       64.14       39.24     33.68 o 
  -1  15  -7      213.36      213.95     46.83 o 
   1  15  -7      223.07      222.77     54.46 o 
  -6   0  -6      195.79      215.76     62.78 o 
  -4   0  -6      903.53      805.17     66.80 o 
  -2   0  -6     1910.03     1963.76    120.32 o 
   0   0  -6     4405.70     4719.60    123.75 o 
   2   0  -6     2874.68     2913.75    116.92 o 
   4   0  -6      968.96      962.32     94.71 o 
   6   0  -6      876.95      822.65    349.69 o 
  -5   1  -6       41.95       22.85     37.84 o 
  -3   1  -6      491.76      408.82     30.51 o 
  -1   1  -6       99.02      102.54     14.63 o 
   1   1  -6       22.11       20.12     10.05 o 
   3   1  -6      550.99      548.53     46.91 o 
   5   1  -6       15.33      -14.01     29.03 o 
  -6   2  -6      203.56      212.98     59.55 o 
  -4   2  -6      515.79      473.26     86.22 o 
  -2   2  -6     1986.59     2075.75     75.23 o 
   0   2  -6     1622.44     1686.40     52.92 o 
   2   2  -6     2640.02     2600.86     65.36 o 
   4   2  -6     1943.66     2034.77    114.34 o 
   6   2  -6      413.62      428.70    110.89 o 
  -5   3  -6      129.93      120.04     30.73 o 
  -3   3  -6      304.28      289.38     33.17 o 
  -1   3  -6      690.44      717.04     45.49 o 
   1   3  -6     1558.40     1577.28     52.31 o 
   3   3  -6      303.25      296.25     27.31 o 
   5   3  -6      274.43      257.33     50.80 o 
  -4   4  -6      138.04      132.34     30.56 o 
  -2   4  -6      575.15      522.75     45.58 o 
   0   4  -6     1299.62     1322.84     44.31 o 
   2   4  -6      483.20      470.74     33.61 o 
   4   4  -6      511.28      511.02     54.70 o 
   6   4  -6      306.47      283.37     59.69 o 
  -5   5  -6      316.97      315.29     39.80 o 
  -3   5  -6      945.29      940.10     75.31 o 
  -1   5  -6     1331.36     1269.46     72.46 o 
   1   5  -6     1189.56     1232.15     52.00 o 
   3   5  -6     1559.11     1589.51     63.81 o 
   5   5  -6      705.38      695.50     78.65 o 
  -4   6  -6       32.34       33.34     29.39 o 
  -2   6  -6      159.08      147.23     28.85 o 
   0   6  -6      139.24      160.32     30.07 o 
   2   6  -6       27.18       42.75     15.87 o 
   4   6  -6       24.28       23.69     16.03 o 
   6   6  -6        6.57       23.99     20.70 o 
  -5   7  -6      205.92      171.87     32.08 o 
  -3   7  -6      806.57      795.27     61.88 o 
  -1   7  -6     2068.79     2173.64    107.58 o 
   1   7  -6     1960.12     2121.53    151.19 o 
   3   7  -6     1864.07     1939.98     86.14 o 
   5   7  -6     1018.99     1018.41     80.72 o 
  -4   8  -6      178.50      149.01     29.37 o 
  -2   8  -6      390.22      368.10     39.59 o 
   0   8  -6      652.47      708.19     57.35 o 
   2   8  -6      553.43      565.99     44.47 o 
   4   8  -6      224.21      225.15     27.81 o 
  -5   9  -6      104.97       73.18     25.79 o 
  -3   9  -6      409.38      384.46     42.76 o 
  -1   9  -6      832.32      852.00     86.13 o 
   1   9  -6     1838.81     2029.49     97.31 o 
   3   9  -6      693.12      702.01     48.80 o 
   5   9  -6      335.12      317.74    162.57 o 
  -4  10  -6      296.11      284.46     41.68 o 
  -2  10  -6      655.22      705.45     62.62 o 
   0  10  -6      832.42      834.68     63.86 o 
   2  10  -6      970.93     1050.33     76.05 o 
   4  10  -6      842.87      847.06     64.69 o 
  -3  11  -6       99.15       78.38     28.48 o 
  -1  11  -6      201.28      222.69     39.65 o 
   1  11  -6      231.42      237.15     43.14 o 
   3  11  -6      243.43      219.91     28.58 o 
   5  11  -6       61.11       52.89     24.17 o 
  -4  12  -6      151.81      158.83     38.54 o 
  -2  12  -6      457.61      541.58     56.14 o 
   0  12  -6     1258.56     1412.28     90.60 o 
   2  12  -6      937.07     1007.05     67.58 o 
   4  12  -6      346.97      396.68     50.92 o 
  -3  13  -6       46.18       36.99     36.00 o 
  -1  13  -6        2.63       -8.16     31.42 o 
   1  13  -6       30.41       15.35     33.06 o 
   3  13  -6      140.54      130.51     31.89 o 
  -2  14  -6      180.57      193.49     42.11 o 
   0  14  -6      146.75      146.39     35.61 o 
   2  14  -6      316.27      309.97     47.88 o 
  -1  15  -6      302.60      309.71     49.59 o 
   1  15  -6      220.19      192.46     39.52 o 
   3  15  -6      140.33      123.36     34.58 o 
  -2  16  -6       81.95      102.60     36.31 o 
   0  16  -6       77.73       95.60     73.86 o 
   2  16  -6       20.45       14.14     31.76 o 
   1  17  -6      346.42      383.15     51.24 o 
  -5   1  -5      388.73      408.80     29.61 o 
  -3   1  -5     1557.03     1423.46     67.41 o 
  -1   1  -5     3876.95     4139.81    100.63 o 
   1   1  -5     3779.28     3865.82     81.02 o 
   3   1  -5     2067.82     2105.35     64.31 o 
   5   1  -5     1406.05     1504.43     91.94 o 
  -6   2  -5      116.76      102.33     27.59 o 
  -4   2  -5      374.24      358.37     28.46 o 
  -2   2  -5     1764.54     1838.25     52.96 o 
   0   2  -5     2386.47     2478.77     93.62 o 
   2   2  -5     2312.12     2283.15     57.88 o 
   4   2  -5     1669.84     1759.19     91.81 o 
   6   2  -5      537.58      547.65    128.49 o 
  -5   3  -5      341.15      347.72     38.67 o 
  -3   3  -5      980.98      903.11     62.11 o 
  -1   3  -5     1558.02     1550.80     39.43 o 
   1   3  -5     2667.75     2726.22     63.31 o 
   3   3  -5     3123.43     3144.81    123.42 o 
   5   3  -5      783.35      821.57     80.29 o 
  -6   4  -5      219.33      213.73     37.79 o 
  -4   4  -5      970.48     1012.94    100.07 o 
  -2   4  -5     2008.81     2048.87     84.99 o 
   0   4  -5     4252.76     4590.20    139.92 o 
   2   4  -5     2996.93     3084.46     86.91 o 
   4   4  -5     1430.59     1504.65     82.56 o 
   6   4  -5      719.09      758.78     95.85 o 
  -5   5  -5       76.86       47.62     29.24 o 
  -3   5  -5       93.83       89.72     23.64 o 
  -1   5  -5      132.68      136.18     25.26 o 
   1   5  -5      429.97      456.76     29.45 o 
   3   5  -5       84.50       86.67     17.34 o 
   5   5  -5       69.61       69.35     32.98 o 
  -6   6  -5      226.81      231.19     33.71 o 
  -4   6  -5      895.30      930.77     89.23 o 
  -2   6  -5     1935.89     2005.45     88.05 o 
   0   6  -5     2413.10     2517.93     86.34 o 
   2   6  -5     3249.57     3419.18    119.48 o 
   4   6  -5     2323.30     2349.00    101.75 o 
   6   6  -5      505.69      522.32     72.20 o 
  -5   7  -5       54.88       44.21     25.46 o 
  -3   7  -5       94.13      107.95     27.09 o 
  -1   7  -5       38.80       32.40     24.42 o 
   1   7  -5      580.76      646.78     31.96 o 
   3   7  -5      211.55      187.58     22.78 o 
   5   7  -5       23.95       46.34     25.15 o 
  -4   8  -5      402.07      347.97     40.52 o 
  -2   8  -5     1173.28     1260.36     76.45 o 
   0   8  -5     1748.74     1867.00     84.38 o 
   2   8  -5     2175.97     2372.18     95.95 o 
   4   8  -5      783.23      775.63     64.00 o 
   6   8  -5      444.39      450.22     74.20 o 
  -5   9  -5      102.67       91.18     28.69 o 
  -3   9  -5      279.55      279.58     39.55 o 
  -1   9  -5      823.57      873.64     61.46 o 
   1   9  -5      367.74      378.24     41.35 o 
   3   9  -5      334.27      349.71     45.94 o 
   5   9  -5      295.94      320.23     51.13 o 
  -4  10  -5      196.33      195.93     37.86 o 
  -2  10  -5      254.67      251.62     40.17 o 
   0  10  -5      471.38      513.19     50.11 o 
   2  10  -5       55.62       63.71     30.06 o 
   4  10  -5      158.03      181.79     28.73 o 
  -5  11  -5      147.29      156.23     35.04 o 
  -3  11  -5      692.56      650.65     58.30 o 
  -1  11  -5     1011.12     1069.59     67.89 o 
   1  11  -5     1560.23     1692.79     89.50 o 
   3  11  -5     1204.39     1253.44     93.41 o 
   5  11  -5      400.95      383.63     52.62 o 
  -4  12  -5        9.89        8.89     28.94 o 
  -2  12  -5       81.75       91.42     29.08 o 
   0  12  -5      331.27      369.73     48.70 o 
   2  12  -5      139.14      141.77     32.26 o 
   4  12  -5       27.37       35.43     18.81 o 
  -3  13  -5      545.06      526.76     49.75 o 
  -1  13  -5     1364.14     1526.22     91.81 o 
   1  13  -5     1288.45     1501.23     90.52 o 
   3  13  -5      674.76      675.68     57.48 o 
  -4  14  -5       60.54       36.25     29.53 o 
  -2  14  -5      131.27      150.85     42.38 o 
   0  14  -5       26.74       30.31     32.64 o 
   2  14  -5      172.15      164.76     36.54 o 
   4  14  -5       38.51       57.94     25.36 o 
  -3  15  -5      178.29      139.20     36.79 o 
  -1  15  -5      244.17      234.23     67.10 o 
   1  15  -5      341.14      357.81     44.52 o 
   3  15  -5      345.73      313.62     43.92 o 
  -2  16  -5      146.60      155.67     60.75 o 
   0  16  -5      391.36      395.38     70.57 o 
   2  16  -5      321.62      329.88     48.08 o 
  -1  17  -5       44.65       56.68     38.17 o 
   1  17  -5       39.90       12.10     32.53 o 
   0  18  -5      249.57      276.58     43.94 o 
  -6   0  -4      416.19      427.16     39.57 o 
  -4   0  -4     2014.14     1919.25    125.89 o 
  -2   0  -4    10855.93    10756.85    427.64 o 
   0   0  -4     5723.98     6197.35    140.97 o 
   2   0  -4     4647.49     4581.20    164.26 o 
   4   0  -4     5321.22     5701.84    284.00 o 
   6   0  -4      888.38      998.28    233.58 o 
  -5   1  -4       54.04       32.49     30.38 o 
  -3   1  -4      252.51      244.51     20.25 o 
  -1   1  -4      899.54      970.25     29.00 o 
   1   1  -4     1410.04     1393.45     32.32 o 
   3   1  -4      109.31      117.67     12.90 o 
   5   1  -4       95.27      122.36     32.96 o 
   7   1  -4       53.35       32.59     36.56 o 
  -6   2  -4      332.32      353.72     45.01 o 
  -4   2  -4     1256.01     1318.20    170.15 o 
  -2   2  -4     2197.13     2162.49     62.69 o 
   0   2  -4     5274.19     5412.71    110.82 o 
   2   2  -4     5492.11     5634.83    110.04 o 
   4   2  -4     1219.14     1276.72     77.72 o 
   6   2  -4      780.70      766.88    256.74 o 
  -5   3  -4      623.12      697.92     38.93 o 
  -3   3  -4     1374.48     1289.74     45.15 o 
  -1   3  -4     3589.27     3624.60    153.81 o 
   1   3  -4     1055.85      998.49     27.63 o 
   3   3  -4     2736.99     2735.48    107.49 o 
   5   3  -4     1045.58     1016.63     96.65 o 
   7   3  -4      191.78      174.34     67.14 o 
  -6   4  -4      107.75      119.76     26.03 o 
  -4   4  -4      543.48      525.99     47.75 o 
  -2   4  -4     1377.17     1333.82     37.22 o 
   0   4  -4     1607.89     1631.55     83.70 o 
   2   4  -4      663.91      616.49     27.06 o 
   4   4  -4      981.90     1013.27     83.67 o 
   6   4  -4      294.80      313.32     82.00 o 
  -5   5  -4      542.96      531.82     45.22 o 
  -3   5  -4     1916.51     1927.91     82.89 o 
  -1   5  -4     6164.78     6134.79    216.98 o 
   1   5  -4     8491.66     9330.51    200.33 o 
   3   5  -4     2799.62     2876.38     86.08 o 
   5   5  -4     1660.58     1720.13    133.53 o 
  -6   6  -4       12.01       17.02     19.14 o 
  -4   6  -4       11.86        6.14     22.93 o 
  -2   6  -4       55.69       50.84     18.57 o 
   0   6  -4      429.78      463.14     42.68 o 
   2   6  -4      453.33      475.33     30.58 o 
   4   6  -4      141.10      120.43     20.34 o 
   6   6  -4       67.90       78.98     30.92 o 
  -5   7  -4      538.77      508.17     40.96 o 
  -3   7  -4     1743.68     1768.56     91.14 o 
  -1   7  -4     2881.01     2973.52     95.97 o 
   1   7  -4     3837.14     4076.07     87.45 o 
   3   7  -4     2626.15     2881.60    161.63 o 
   5   7  -4      935.36     1005.49     90.88 o 
  -6   8  -4      109.29       78.16     51.93 o 
  -4   8  -4      182.37      179.42     34.87 o 
  -2   8  -4     1166.89     1129.55     60.93 o 
   0   8  -4     1438.39     1520.75     73.44 o 
   2   8  -4      492.88      499.61     45.49 o 
   4   8  -4      438.72      406.73     36.19 o 
   6   8  -4      136.54      128.33     40.88 o 
  -5   9  -4      397.76      372.80     39.22 o 
  -3   9  -4      808.23      802.16     54.28 o 
  -1   9  -4     1424.43     1458.18     72.93 o 
   1   9  -4      888.19      892.67     74.11 o 
   3   9  -4     1148.37     1104.90     57.24 o 
   5   9  -4      630.30      653.64     71.67 o 
  -4  10  -4      640.05      603.14     49.93 o 
  -2  10  -4     1033.46     1065.48     69.25 o 
   0  10  -4     2143.69     2362.67    142.43 o 
   2  10  -4     3059.83     3146.89    140.29 o 
   4  10  -4      875.39      960.95     66.49 o 
   6  10  -4      378.26      414.94     48.81 o 
  -5  11  -4       38.48       19.60     23.63 o 
  -3  11  -4       53.19       39.03     28.72 o 
  -1  11  -4      100.89      108.51     26.49 o 
   1  11  -4      593.50      603.21     52.18 o 
   3  11  -4      145.44      133.64     32.31 o 
   5  11  -4       34.51       38.45     31.37 o 
  -4  12  -4      703.54      722.22     56.50 o 
  -2  12  -4     1154.94     1202.51     80.95 o 
   0  12  -4      957.16     1136.45    104.88 o 
   2  12  -4     1051.31     1108.08     73.45 o 
   4  12  -4     1277.64     1264.82     65.02 o 
  -5  13  -4       49.27       17.73     46.00 o 
  -3  13  -4      106.61       90.21     27.18 o 
  -1  13  -4      109.62       92.68     30.23 o 
   1  13  -4      372.91      433.58     52.33 o 
   3  13  -4      123.78       94.05     27.85 o 
   5  13  -4       24.33       12.19     34.12 o 
  -4  14  -4      159.06      148.75     30.89 o 
  -2  14  -4      571.78      594.54     53.46 o 
   0  14  -4     1322.66     1493.53    129.89 o 
   2  14  -4      785.03      808.64     60.36 o 
   4  14  -4      284.01      295.48     38.83 o 
  -3  15  -4      251.46      247.27     52.36 o 
  -1  15  -4      377.79      400.54     44.58 o 
   1  15  -4      330.90      376.68     51.47 o 
   3  15  -4      398.41      403.42     48.00 o 
  -2  16  -4      161.90      165.47     38.76 o 
   0  16  -4      174.19      202.52     45.90 o 
   2  16  -4      249.30      282.07     49.06 o 
   4  16  -4      122.54      112.78     39.13 o 
  -3  17  -4      142.26      198.40     42.15 o 
  -1  17  -4      327.23      355.02     49.92 o 
   1  17  -4      325.22      386.44     52.14 o 
   3  17  -4      126.82      133.11     38.00 o 
  -2  18  -4       28.53       14.43     28.63 o 
   0  18  -4       30.92       45.54     32.34 o 
   2  18  -4       23.87       30.01     29.75 o 
  -1  19  -4      212.92      224.62     72.43 o 
   1  19  -4      256.98      256.53     49.27 o 
  -7   1  -3      448.88      481.80     66.54 o 
  -5   1  -3     1444.98     1823.61    138.99 o 
  -3   1  -3     3960.45     3881.77    146.09 o 
  -1   1  -3    11724.60    11091.94    158.93 o 
   1   1  -3    14782.84    15370.54    211.51 o 
   3   1  -3     7561.91     7784.29    144.41 o 
   5   1  -3     2665.65     2957.68    220.51 o 
   7   1  -3      841.79      781.45    278.71 o 
  -6   2  -3       83.06       76.49     18.68 o 
  -4   2  -3      259.51      326.94     55.11 o 
   0   2  -3     1985.26     1972.99     66.19 o 
   2   2  -3      731.47      688.68     18.49 o 
   4   2  -3      166.04      178.70     39.79 o 
   6   2  -3      170.85      203.69     59.58 o 
  -7   3  -3       35.36       79.16     28.41 o 
  -5   3  -3      548.11      618.28     38.55 o 
  -3   3  -3     2209.68     2323.45    125.08 o 
  -1   3  -3     3343.03     3285.32     47.65 o 
   1   3  -3     3815.40     3896.73     59.90 o 
   3   3  -3     1875.87     1916.71     87.99 o 
   5   3  -3     1222.71     1281.22    101.50 o 
   7   3  -3      238.00      202.96     70.42 o 
  -6   4  -3      410.72      426.71     39.13 o 
  -4   4  -3     1150.28     1242.04     52.83 o 
  -2   4  -3     3226.76     3203.43     89.60 o 
   0   4  -3     3682.84     3701.29     53.87 o 
   2   4  -3     3731.72     3743.71     64.61 o 
   4   4  -3     2944.29     3096.26    143.82 o 
   6   4  -3      682.13      715.03    111.30 o 
  -5   5  -3       43.56       43.59     12.92 o 
  -3   5  -3      217.74      219.25     17.31 o 
  -1   5  -3      546.67      532.00     32.18 o 
   1   5  -3       79.56       80.07     13.38 o 
   3   5  -3      311.45      303.71     24.89 o 
   5   5  -3      175.07      203.55     41.70 o 
   7   5  -3       40.73       57.39     36.83 o 
  -6   6  -3      363.60      359.39     59.92 o 
  -4   6  -3     1954.50     1980.56     87.39 o 
  -2   6  -3     4484.77     4553.11    121.31 o 
   0   6  -3     4378.48     4414.74     94.60 o 
   2   6  -3     5622.93     5853.95    203.92 o 
   4   6  -3     2612.52     2768.39     99.65 o 
   6   6  -3      854.64      901.90     79.33 o 
  -5   7  -3       50.32       48.72     22.92 o 
  -3   7  -3      369.66      339.49     33.25 o 
  -1   7  -3      781.92      773.38     50.13 o 
   1   7  -3      196.16      189.23     19.01 o 
   3   7  -3      299.57      288.97     30.55 o 
   5   7  -3      344.11      331.81     31.42 o 
  -6   8  -3      238.20      242.92     61.90 o 
  -4   8  -3      972.77      942.94     58.45 o 
  -2   8  -3     2116.42     2166.18     89.34 o 
   2   8  -3     2060.18     2025.81     77.23 o 
   4   8  -3     1372.70     1469.91     61.60 o 
   6   8  -3      605.11      598.99     71.20 o 
  -5   9  -3      502.10      464.93     38.97 o 
  -3   9  -3     1393.60     1329.14     73.09 o 
  -1   9  -3     2108.95     2292.13    117.76 o 
   1   9  -3     2472.96     2512.79     85.38 o 
   3   9  -3     2730.59     2835.02    107.77 o 
   5   9  -3      652.99      660.16     45.04 o 
  -6  10  -3      250.17      208.67     65.65 o 
  -4  10  -3      287.37      261.52     34.93 o 
  -2  10  -3     1099.89     1196.71     71.45 o 
   0  10  -3      993.77     1030.47     79.57 o 
   2  10  -3     2044.61     2047.22     98.35 o 
   4  10  -3      668.14      624.83     44.35 o 
   6  10  -3      156.67      144.69     36.34 o 
  -5  11  -3      456.52      421.46     54.96 o 
  -3  11  -3      907.60      937.98     60.82 o 
  -1  11  -3     2312.74     2431.86    114.39 o 
   1  11  -3     3519.92     3726.51    136.22 o 
   3  11  -3      816.64      857.66     68.98 o 
   5  11  -3      625.43      636.76     68.01 o 
  -4  12  -3      121.41      118.06     28.94 o 
  -2  12  -3      182.55      218.00     33.06 o 
   0  12  -3      232.71      267.92     39.15 o 
   2  12  -3      124.96      108.21     24.29 o 
   4  12  -3        8.43        2.85     25.65 o 
  -5  13  -3      205.75      216.87     69.00 o 
  -3  13  -3      682.21      668.49     55.23 o 
  -1  13  -3      919.49     1079.30     66.75 o 
   1  13  -3      538.78      587.45     50.14 o 
   3  13  -3     1147.65     1088.88    106.59 o 
   5  13  -3      261.05      249.66     33.28 o 
  -4  14  -3      138.34      144.75     39.65 o 
  -2  14  -3      137.64      139.21     34.13 o 
   0  14  -3      942.64      985.76     72.77 o 
   2  14  -3      410.33      440.88     48.37 o 
   4  14  -3      144.84      125.53     33.91 o 
  -3  15  -3      282.69      251.60     36.21 o 
  -1  15  -3      334.96      324.19     40.86 o 
   1  15  -3      625.19      634.68     53.34 o 
   3  15  -3      281.28      265.30     38.26 o 
  -4  16  -3      253.54      245.89     43.06 o 
  -2  16  -3      651.14      680.10     55.20 o 
   0  16  -3      395.49      396.62     50.67 o 
   2  16  -3      458.65      484.86     53.62 o 
   4  16  -3      348.43      343.06     48.51 o 
  -3  17  -3       37.61       24.88     31.11 o 
  -1  17  -3       80.30       70.19     32.97 o 
   1  17  -3       51.72       40.70     34.42 o 
   3  17  -3       24.81       40.35     31.57 o 
  -2  18  -3      335.05      343.33     43.58 o 
   0  18  -3      409.81      473.83     56.70 o 
   2  18  -3      403.44      481.61     56.27 o 
  -1  19  -3       43.16       61.14     33.87 o 
   1  19  -3       27.36       28.74     58.28 o 
  -6   0  -2      872.57     1074.90     81.95 o 
   0   0  -2     1185.30     1309.19     36.94 o 
   2   0  -2    11805.92    11835.40    189.01 o 
   6   0  -2     1315.42     1426.67    397.29 o 
  -7   1  -2       83.46       72.40     29.42 o 
  -5   1  -2      148.77      141.52     25.58 o 
  -1   1  -2    22155.82    22627.88    349.22 o 
   1   1  -2     1290.40     1309.45     46.45 o 
   3   1  -2      439.58      411.84     18.16 o 
   5   1  -2      851.27      876.40    235.68 o 
   7   1  -2      133.04      114.69     41.78 o 
  -6   2  -2      480.42      549.05     43.04 o 
  -4   2  -2     2086.11     2487.41     89.92 o 
  -2   2  -2     7327.72     7339.67    173.68 o 
   0   2  -2    20343.02    20775.56    517.78 o 
   2   2  -2     2981.36     2867.58     63.96 o 
   4   2  -2     3764.51     3787.23    106.46 o 
   6   2  -2     1033.46     1055.46    246.33 o 
  -7   3  -2      302.29      359.86     67.88 o 
  -5   3  -2     1027.32     1140.82     57.06 o 
  -3   3  -2     5329.13     5621.49    192.30 o 
  -1   3  -2     4922.62     4767.76     74.05 o 
   1   3  -2    13810.93    13827.15    160.40 o 
   3   3  -2     5245.57     5275.31    134.01 o 
   5   3  -2     1550.78     1667.93     94.33 o 
   7   3  -2      376.18      357.27     90.32 o 
  -6   4  -2      334.84      360.03     36.03 o 
  -4   4  -2      894.85      910.57     43.48 o 
  -2   4  -2     1154.04     1089.22     38.30 o 
   0   4  -2     3242.76     3233.74     91.92 o 
   2   4  -2     5978.17     6317.85     89.15 o 
   4   4  -2      689.35      568.09    102.89 o 
   6   4  -2      212.52      251.53     79.02 o 
  -7   5  -2      374.25      451.53     72.16 o 
  -5   5  -2     1543.82     1659.49    113.23 o 
  -3   5  -2     3362.20     3360.01     72.05 o 
  -1   5  -2     6424.86     6201.49    219.03 o 
   1   5  -2     7235.25     7170.56    114.15 o 
   3   5  -2     4868.12     4940.61    102.80 o 
   5   5  -2     1554.39     1532.78     80.17 o 
   7   5  -2      491.02      473.20    135.51 o 
  -6   6  -2       13.97       31.94     29.09 o 
  -4   6  -2      119.11      116.62     14.05 o 
  -2   6  -2      260.35      259.72     22.22 o 
   2   6  -2      206.29      207.39     18.97 o 
   4   6  -2        8.84        3.07     14.01 o 
   6   6  -2       37.87       35.21     17.05 o 
  -5   7  -2     1046.44      971.19     56.65 o 
  -3   7  -2     2618.09     2529.23     94.88 o 
  -1   7  -2     8104.28     8334.22    209.75 o 
   1   7  -2     7819.42     7812.67    140.67 o 
   3   7  -2     3584.56     3797.04    103.96 o 
   5   7  -2     1616.46     1702.30     77.55 o 
  -6   8  -2      126.80      125.11     56.17 o 
  -4   8  -2      395.12      359.40     32.69 o 
  -2   8  -2      297.29      300.17     40.65 o 
   0   8  -2      641.85      656.24     54.93 o 
   2   8  -2     1610.12     1614.60     48.72 o 
   4   8  -2      339.82      338.43     30.09 o 
   6   8  -2       85.26       82.91     27.27 o 
  -5   9  -2      233.12      243.39     32.05 o 
  -3   9  -2     1248.52     1260.52     68.33 o 
  -1   9  -2     1166.01     1233.78     55.52 o 
   1   9  -2     1829.34     1749.22     63.41 o 
   3   9  -2     2028.94     2130.28     79.79 o 
   5   9  -2      529.26      547.45     38.81 o 
  -6  10  -2      184.53      215.98     65.31 o 
  -4  10  -2      805.06      813.04     57.61 o 
  -2  10  -2     2008.76     2219.54     91.66 o 
   0  10  -2     2525.89     2565.23     83.67 o 
   2  10  -2      628.37      608.70     42.62 o 
   4  10  -2     1018.17     1065.10     56.67 o 
   6  10  -2      412.70      421.25     49.42 o 
  -5  11  -2      140.59      116.08     25.40 o 
  -3  11  -2      366.24      373.24     41.33 o 
  -1  11  -2      240.18      257.98     31.90 o 
   1  11  -2       48.81       37.77     19.78 o 
   3  11  -2        8.48        5.79     22.58 o 
   5  11  -2      107.36       90.01     26.05 o 
  -4  12  -2     1067.84      992.19     62.30 o 
  -2  12  -2     2224.05     2346.47    113.93 o 
   0  12  -2     2869.40     3165.62    121.04 o 
   2  12  -2     3370.94     3414.80    146.21 o 
   4  12  -2     1242.48     1201.77     77.91 o 
   6  12  -2      414.73      490.53     89.87 o 
  -5  13  -2        6.39       -0.74     41.60 o 
  -3  13  -2      109.70       95.83     26.32 o 
  -1  13  -2      204.35      198.37     29.60 o 
   1  13  -2       59.44       60.68     23.36 o 
   3  13  -2        5.58       -1.82     23.83 o 
   5  13  -2      106.89       93.03     26.41 o 
  -4  14  -2      444.69      411.50     42.12 o 
  -2  14  -2      953.70      969.92     66.74 o 
   0  14  -2     1276.57     1436.28     82.99 o 
   2  14  -2      927.76      927.09     90.71 o 
   4  14  -2      621.01      640.02     61.40 o 
  -3  15  -2      210.88      195.78     41.31 o 
  -1  15  -2      303.79      335.32     41.02 o 
   1  15  -2      608.57      591.16     68.56 o 
   3  15  -2      278.67      271.63     35.97 o 
   5  15  -2       86.93       84.42     28.83 o 
  -4  16  -2      101.87       79.64     23.82 o 
  -2  16  -2      111.60      124.30     35.65 o 
   0  16  -2      217.81      214.64     35.79 o 
   2  16  -2      215.90      233.73     36.00 o 
   4  16  -2       99.37       99.81     33.01 o 
  -3  17  -2      303.36      301.35     43.66 o 
  -1  17  -2      622.36      657.88     55.12 o 
   1  17  -2      760.93      847.61     79.71 o 
   3  17  -2      592.01      582.22     50.58 o 
  -2  18  -2       13.80      -18.27     24.80 o 
   0  18  -2        9.95       21.93     30.15 o 
   2  18  -2       15.25       10.19     25.47 o 
  -1  19  -2      225.76      227.52     36.79 o 
   1  19  -2      212.47      254.85     54.56 o 
   0  20  -2      100.89      119.06     33.72 o 
  -7   1  -1      288.22      319.33     42.46 o 
  -5   1  -1     1725.15     1929.12     86.23 o 
  -3   1  -1     4726.54     4619.68    126.99 o 
  -1   1  -1     5914.91     5560.76    111.98 o 
   1   1  -1     8203.30     8175.94    167.13 o 
   3   1  -1     4808.48     4593.84    168.76 o 
   5   1  -1     1682.78     1807.30     91.85 o 
   7   1  -1      399.53      406.66    103.03 o 
  -6   2  -1      549.47      604.26     48.08 o 
  -4   2  -1      943.89      996.36     44.52 o 
  -2   2  -1     1237.32     1226.95     45.54 o 
   0   2  -1     4343.20     4074.65     61.97 o 
   2   2  -1     4434.33     4368.06     81.71 o 
   4   2  -1     1654.97     1693.16    106.57 o 
   6   2  -1      284.85      288.85     70.13 o 
  -7   3  -1      390.53      383.90     59.92 o 
  -5   3  -1      952.53      988.39     40.61 o 
  -3   3  -1     2913.15     2894.94     73.35 o 
  -1   3  -1     9328.96     8902.84    316.30 o 
   1   3  -1     6734.35     6766.85    120.81 o 
   3   3  -1     3396.00     3437.04     60.49 o 
   5   3  -1     1521.42     1620.79     95.17 o 
   7   3  -1      313.06      285.83     92.19 o 
  -6   4  -1      423.99      392.14     36.38 o 
  -4   4  -1     2231.12     2209.88    108.02 o 
  -2   4  -1     5952.43     5680.63    246.61 o 
   0   4  -1    10329.12     9116.65    194.34 o 
   2   4  -1     7190.48     7246.20    125.67 o 
   4   4  -1     2353.78     2306.28     69.62 o 
   6   4  -1     1094.85     1162.85     70.59 o 
  -7   5  -1       12.77       30.79     36.87 o 
  -5   5  -1      134.25      125.78     14.79 o 
  -3   5  -1      842.07      810.61     53.52 o 
  -1   5  -1     2586.01     2638.13     80.13 o 
   1   5  -1     2145.35     2219.98     54.46 o 
   3   5  -1      736.12      729.27     28.63 o 
   5   5  -1      311.67      309.91     56.29 o 
   7   5  -1       99.47      110.52     52.51 o 
  -6   6  -1      812.99      807.03     81.20 o 
  -4   6  -1     2409.46     2423.83    137.47 o 
  -2   6  -1     8080.11     8273.60    126.90 o 
   0   6  -1    14318.79    13704.35    284.09 o 
   2   6  -1     5557.45     5405.48     72.52 o 
   4   6  -1     3163.16     3291.20    115.71 o 
   6   6  -1     1246.02     1240.36    253.88 o 
  -5   7  -1       28.92       23.19     10.12 o 
  -3   7  -1       80.89       86.21     10.12 o 
  -1   7  -1      827.55      794.33     54.52 o 
   1   7  -1      288.85      289.43     16.98 o 
   3   7  -1      163.29      175.82     17.97 o 
   5   7  -1       64.84       52.59     15.85 o 
   7   7  -1       15.27       20.60     24.32 o 
  -6   8  -1      596.46      564.69     52.25 o 
  -4   8  -1     1818.72     1831.53     87.62 o 
  -2   8  -1     4690.09     4868.85    184.17 o 
   0   8  -1     4716.43     4434.17    158.64 o 
   2   8  -1     5435.24     5171.19    107.03 o 
   4   8  -1     2421.71     2596.09     96.32 o 
   6   8  -1      479.29      517.74     69.53 o 
  -5   9  -1      532.12      508.15     73.01 o 
  -3   9  -1     1576.32     1535.96    106.10 o 
  -1   9  -1     1786.39     1639.21     89.27 o 
   1   9  -1     3759.02     3623.67     85.94 o 
   3   9  -1      871.06      857.62     47.45 o 
   5   9  -1      581.09      581.59     38.34 o 
  -6  10  -1       83.08       66.36     35.90 o 
  -4  10  -1      658.84      640.18     49.63 o 
  -2  10  -1      292.00      283.33     30.22 o 
   0  10  -1     1166.41     1103.29     40.01 o 
   2  10  -1      962.45      893.68     39.42 o 
   4  10  -1      475.90      445.65     37.26 o 
   6  10  -1      104.97      104.83     37.88 o 
  -5  11  -1      962.64      898.33     81.59 o 
  -3  11  -1     1925.97     1969.69     88.93 o 
  -1  11  -1     3803.60     3751.52    235.53 o 
   1  11  -1     2224.61     2056.59     78.63 o 
   3  11  -1     3493.95     3364.07    118.30 o 
   5  11  -1      822.09      891.96     70.48 o 
  -6  12  -1        1.10       20.74     41.19 o 
  -4  12  -1       98.90       80.22     22.33 o 
  -2  12  -1      100.87       88.51     22.55 o 
   0  12  -1      104.55       98.08     19.14 o 
   2  12  -1      264.82      256.19     26.32 o 
   4  12  -1       36.79       35.61     26.67 o 
   6  12  -1       27.64       26.18     33.42 o 
  -5  13  -1      466.52      417.77     77.07 o 
  -3  13  -1     1346.53     1345.04     97.21 o 
  -1  13  -1     1692.27     1865.78     93.59 o 
   1  13  -1     3720.05     3797.94    156.33 o 
   3  13  -1     1225.79     1286.92     78.53 o 
   5  13  -1      621.11      636.92     47.71 o 
  -4  14  -1      167.17      154.21     27.37 o 
  -2  14  -1      744.53      738.27     58.68 o 
   0  14  -1      278.74      290.56     30.32 o 
   2  14  -1      210.83      228.77     27.43 o 
   4  14  -1      261.26      249.02     32.76 o 
  -5  15  -1      133.89      102.44     56.87 o 
  -3  15  -1      433.09      414.71     40.54 o 
  -1  15  -1     1018.66     1068.67     71.26 o 
   1  15  -1      252.36      286.94     27.70 o 
   3  15  -1      313.22      289.21     38.35 o 
   5  15  -1      189.56      176.33     55.77 o 
  -4  16  -1      195.34      174.27     28.55 o 
  -2  16  -1      390.51      422.09     43.82 o 
   0  16  -1      820.09      819.97     55.21 o 
   2  16  -1      612.08      609.90     36.23 o 
   4  16  -1      254.11      243.42     32.39 o 
  -3  17  -1       19.44       35.20     26.27 o 
  -1  17  -1       21.47       46.28     30.49 o 
   1  17  -1       77.86       67.00     18.99 o 
   3  17  -1       46.95       27.01     24.25 o 
  -2  18  -1      355.19      332.97     44.49 o 
   0  18  -1      466.07      508.31     46.96 o 
   2  18  -1      337.51      335.05     42.60 o 
  -1  19  -1       54.05       37.96     26.19 o 
   1  19  -1        4.77        3.92     22.51 o 
   0  20  -1      116.99      111.36     32.87 o 
  -6   0   0     1926.72     2029.12    135.09 o 
  -4   0   0     5540.49     5703.19    204.11 o 
  -2   0   0    19180.89    19470.61    380.11 o 
   2   0   0    18428.58    17542.59    353.54 o 
   4   0   0     5513.80     5835.08    216.78 o 
   6   0   0     2205.11     2433.97    133.93 o 
  -7   1   0       64.59       87.52     27.64 o 
  -5   1   0      150.47      165.56     16.82 o 
  -3   1   0      914.23      886.88     34.60 o 
  -1   1   0     1649.08     1598.42     25.82 o 
   1   1   0     1362.37     1375.19     34.98 o 
   3   1   0      987.33      956.76     38.76 o 
   5   1   0       96.93       95.89     28.71 o 
   7   1   0       55.24       44.64     20.63 o 
  -6   2   0     1291.62     1400.69     74.48 o 
  -4   2   0     4045.77     4069.61     85.78 o 
  -2   2   0    15167.74    15081.83    496.55 o 
   0   2   0     1983.50     1674.01     82.49 o 
   2   2   0    15465.15    15744.05    182.27 o 
   4   2   0     4063.80     4143.70     96.66 o 
   6   2   0     1114.89     1220.73     75.77 o 
  -7   3   0      254.32      272.30     43.00 o 
  -5   3   0      961.39      970.60     56.40 o 
  -3   3   0     1960.98     1781.09     54.44 o 
  -1   3   0     9919.04    10531.34    142.17 o 
   1   3   0     9850.63    10396.66    121.63 o 
   3   3   0     1536.33     1482.24     36.90 o 
   5   3   0     1108.12     1049.03     61.30 o 
   7   3   0      269.31      251.28     61.97 o 
  -6   4   0      136.12      140.96     29.72 o 
  -4   4   0      740.77      705.76     28.72 o 
  -2   4   0      272.44      265.49     12.84 o 
   0   4   0     1143.14     1061.57     35.70 o 
   2   4   0      203.94      189.44     14.17 o 
   4   4   0      661.78      654.85     44.82 o 
   6   4   0      132.86      149.60     38.43 o 
  -7   5   0      265.63      275.53     65.17 o 
  -5   5   0     1858.39     1851.31     91.57 o 
  -3   5   0     6621.97     6976.60    253.37 o 
  -1   5   0     9281.72     9402.70    111.33 o 
   1   5   0     9782.83     9545.92    156.75 o 
   3   5   0     7134.86     7435.09    141.10 o 
   5   5   0     1788.72     1832.18     71.87 o 
   7   5   0      295.76      309.93     68.28 o 
  -6   6   0       25.06       31.99     20.88 o 
  -4   6   0       83.07       80.74     11.46 o 
  -2   6   0      121.26      122.54      9.38 o 
   0   6   0       18.75       43.81      9.30 o 
   2   6   0      117.95      112.72     15.15 o 
   4   6   0       76.13       66.15     16.64 o 
   6   6   0       22.80       21.08     16.16 o 
  -7   7   0      373.91      420.65     75.98 o 
  -5   7   0     1145.13     1160.54     69.19 o 
  -3   7   0     3233.96     3604.22    141.59 o 
  -1   7   0     2373.58     2188.40     40.92 o 
   1   7   0     2283.74     2049.70     66.14 o 
   3   7   0     3211.42     3257.62     68.76 o 
   5   7   0     1097.16     1097.72     56.69 o 
   7   7   0      328.26      338.15     58.96 o 
  -6   8   0      233.44      220.82     53.09 o 
  -4   8   0      937.13      995.60     72.40 o 
  -2   8   0     1930.44     1885.36     54.93 o 
   0   8   0     5420.76     5359.15    158.51 o 
   2   8   0     2003.07     1900.13     67.25 o 
   4   8   0      873.75      847.33     40.01 o 
   6   8   0      244.10      181.86     53.88 o 
  -5   9   0      523.86      517.89     71.54 o 
  -3   9   0      946.14      939.68     34.63 o 
  -1   9   0     4143.12     4146.16    157.84 o 
   1   9   0     4049.52     3834.89    197.80 o 
   3   9   0      751.50      726.18     49.98 o 
   5   9   0      566.44      594.34     47.12 o 
  -6  10   0      415.68      389.17     54.37 o 
  -4  10   0     1324.31     1300.30     64.37 o 
  -2  10   0     3223.00     3013.29    100.69 o 
   0  10   0     2420.25     2266.16     69.59 o 
   2  10   0     3315.09     3151.99     96.73 o 
   4  10   0     1466.01     1535.14     76.37 o 
   6  10   0      392.34      308.75    101.90 o 
  -5  11   0      144.89      144.79     39.78 o 
  -3  11   0      893.81      795.86     48.91 o 
  -1  11   0      757.77      723.10     42.81 o 
   1  11   0      781.55      745.17     40.13 o 
   3  11   0      971.43      929.64     48.74 o 
   5  11   0      149.44      147.00     32.39 o 
  -6  12   0      256.31      241.92     39.53 o 
  -4  12   0      519.23      535.68     42.74 o 
  -2  12   0     1201.65     1142.48     78.18 o 
   0  12   0     2570.92     2617.78    132.78 o 
   2  12   0      947.17      916.15     49.33 o 
   4  12   0      442.16      452.29     35.50 o 
  -5  13   0       13.56       14.97     27.00 o 
  -3  13   0      132.17      135.38     26.64 o 
  -1  13   0      108.55      101.18     21.20 o 
   1  13   0      117.82      103.67     18.18 o 
   3  13   0      159.23      138.48     20.43 o 
   5  13   0       20.15       14.97     21.17 o 
  -4  14   0      549.29      553.29     43.91 o 
  -2  14   0     1042.47     1018.20     75.66 o 
   0  14   0      763.69      791.86     44.66 o 
   2  14   0     1186.74     1187.64     62.59 o 
   4  14   0      552.34      557.67     40.62 o 
  -5  15   0      177.69      166.65     41.54 o 
  -3  15   0      413.37      390.50     42.72 o 
  -1  15   0      739.59      760.61     59.07 o 
   1  15   0      716.57      677.14     43.65 o 
   3  15   0      401.26      410.63     35.00 o 
   5  15   0      197.37      241.87     55.45 o 
  -4  16   0      130.90       80.92     43.61 o 
  -2  16   0      262.72      264.43     36.86 o 
   0  16   0      380.57      373.05     30.41 o 
   2  16   0      268.61      224.27     25.08 o 
   4  16   0      156.27      165.51     41.86 o 
  -3  17   0      497.75      505.81     46.61 o 
  -1  17   0      517.58      598.51     70.98 o 
   1  17   0      529.71      589.28     41.33 o 
   3  17   0      473.03      541.18     54.51 o 
  -2  18   0       27.31       38.86     27.34 o 
   0  18   0        2.43       -8.74     23.30 o 
   2  18   0       25.33       19.71     18.11 o 
  -1  19   0      548.83      580.96     49.88 o 
   1  19   0      560.02      560.42     51.38 o 
   0  20   0       29.88       28.93     38.47 o 
  -7   1   1      428.02      472.31     50.29 o 
  -5   1   1     1937.49     1950.70     85.95 o 
  -3   1   1     5110.45     5026.98     94.43 o 
  -1   1   1     8318.72     8623.03    184.20 o 
   1   1   1     6507.82     5953.63    138.49 o 
   3   1   1     5148.32     5235.65     63.76 o 
   5   1   1     1878.88     1936.82     62.61 o 
   7   1   1      315.93      275.54     76.53 o 
  -6   2   1      193.14      193.02     33.39 o 
  -4   2   1     1468.45     1407.69     60.64 o 
  -2   2   1     3919.05     3926.47     88.49 o 
   0   2   1     3494.08     3508.61     78.91 o 
   2   2   1     1094.61     1042.54     23.87 o 
   4   2   1      823.07      836.17     34.56 o 
   6   2   1      449.30      478.27    130.54 o 
  -7   3   1      304.16      322.13     39.60 o 
  -5   3   1     1292.41     1232.43     79.13 o 
  -3   3   1     3326.79     3264.16     53.01 o 
  -1   3   1     7340.48     7189.50    183.28 o 
   3   3   1     2828.55     2764.10     62.87 o 
   5   3   1      872.22      875.09     53.07 o 
   7   3   1      390.36      397.92     93.98 o 
  -6   4   1     1137.98     1104.95     56.24 o 
  -4   4   1     2308.71     2198.25    151.51 o 
  -2   4   1     6569.96     6704.27    285.38 o 
   0   4   1     9420.15     8864.94    129.18 o 
   2   4   1     5351.48     5202.37     93.41 o 
   4   4   1     2128.04     2095.64     61.37 o 
   6   4   1      463.22      411.93     59.67 o 
  -7   5   1      101.20      106.46     40.60 o 
  -5   5   1      338.82      313.44     32.00 o 
  -3   5   1      712.54      699.54     29.66 o 
  -1   5   1     2177.97     2157.81    110.23 o 
   1   5   1     2573.16     2452.70     84.96 o 
   3   5   1      772.35      783.46     28.71 o 
   5   5   1      143.21      148.56     29.60 o 
   7   5   1       16.92       43.15     24.90 o 
  -6   6   1     1147.84     1187.21     58.83 o 
  -4   6   1     3042.04     3251.86    181.61 o 
  -2   6   1     5767.96     5811.34    164.74 o 
   0   6   1    14407.25    13081.13    249.31 o 
   2   6   1     7799.47     7785.97    129.15 o 
   4   6   1     2402.18     2388.33     83.31 o 
   6   6   1      802.52      873.56     69.65 o 
  -7   7   1       20.61        2.14     40.20 o 
  -5   7   1       55.13       54.95     18.78 o 
  -3   7   1      128.70      121.73     12.73 o 
  -1   7   1      442.44      446.67     16.83 o 
   1   7   1      915.43      881.18     25.85 o 
   3   7   1       62.17       57.41     13.03 o 
   5   7   1       38.85       56.51     17.58 o 
  -6   8   1      517.23      522.82     75.14 o 
  -4   8   1     2366.17     2407.41    149.02 o 
  -2   8   1     5486.79     5469.49    109.86 o 
   0   8   1     4731.81     4455.89     74.80 o 
   2   8   1     4983.15     5033.27    188.41 o 
   4   8   1     1738.78     1762.74     72.26 o 
   6   8   1      581.77      454.73    126.97 o 
  -5   9   1      676.75      717.47    100.65 o 
  -3   9   1     1104.04     1116.05     38.99 o 
  -1   9   1     3945.29     3994.65     81.43 o 
   1   9   1     1955.05     1843.23     51.97 o 
   3   9   1     1656.89     1594.44     56.24 o 
   5   9   1      662.13      610.78    104.68 o 
  -6  10   1      128.57       85.60     47.46 o 
  -4  10   1      666.52      642.75     38.21 o 
  -2  10   1      977.72      929.71     34.62 o 
   0  10   1     1273.66     1297.40     39.81 o 
   2  10   1      301.26      291.62     25.81 o 
   4  10   1      804.62      803.40     48.29 o 
   6  10   1      103.92       69.29     35.67 o 
  -5  11   1      807.70      754.07     59.70 o 
  -3  11   1     3458.93     3453.37    114.02 o 
  -1  11   1     2274.04     2264.23     76.54 o 
   1  11   1     3912.83     3875.44    110.46 o 
   3  11   1     2080.23     2122.46     75.32 o 
   5  11   1      837.38      907.31     57.79 o 
  -6  12   1       28.88       32.42     35.53 o 
  -4  12   1       35.32       34.89     13.21 o 
  -2  12   1      265.97      238.50     20.29 o 
   0  12   1       96.85       89.25     17.51 o 
   2  12   1      113.06      106.61     18.62 o 
   4  12   1       84.87       64.28     20.26 o 
   6  12   1        0.17      -16.29     28.71 o 
  -5  13   1      604.25      556.90     65.07 o 
  -3  13   1     1165.00     1194.30     85.02 o 
  -1  13   1     3543.20     3615.65    122.80 o 
   1  13   1     1531.02     1567.41     69.41 o 
   3  13   1     1170.96     1190.35     61.18 o 
   5  13   1      488.38      536.09     60.24 o 
  -4  14   1      261.01      239.23     40.46 o 
  -2  14   1      261.62      274.97     26.75 o 
   0  14   1      265.80      283.97     28.78 o 
   2  14   1      820.39      766.51     60.90 o 
   4  14   1      170.13      194.39     39.71 o 
  -5  15   1      168.77      154.34     39.28 o 
  -3  15   1      279.36      270.81     27.69 o 
  -1  15   1      252.33      272.07     30.07 o 
   1  15   1      980.53     1014.38     63.19 o 
   3  15   1      417.71      399.22     36.94 o 
   5  15   1      112.01       99.68     49.66 o 
  -4  16   1      262.36      274.70     38.77 o 
  -2  16   1      641.88      658.60     57.22 o 
   0  16   1      901.45      901.49     47.93 o 
   2  16   1      375.41      392.74     43.02 o 
   4  16   1      210.13      214.48     45.54 o 
  -3  17   1       48.64       49.76     20.25 o 
  -1  17   1       75.59       60.69     19.98 o 
   1  17   1       18.71       16.72     14.62 o 
   3  17   1       18.22       24.44     31.91 o 
  -2  18   1      338.75      347.82     31.29 o 
   0  18   1      483.60      520.06     54.70 o 
   2  18   1      350.57      344.95     57.64 o 
  -1  19   1        9.76       14.36     22.05 o 
   1  19   1       50.29       52.40     56.34 o 
   0  20   1      108.38      124.71     56.87 o 
  -6   0   2     1442.14     1402.18    106.03 o 
  -4   0   2     3144.33     3111.98    152.76 o 
  -2   0   2    11522.10    11855.61    247.16 o 
   0   0   2      971.56     1116.83     25.59 o 
   2   0   2     5564.02     5368.99    125.49 o 
   4   0   2     3063.89     3208.21     98.39 o 
   6   0   2      704.54      697.93     53.89 o 
  -7   1   2      163.84      137.47     31.54 o 
  -5   1   2      780.50      744.33     52.15 o 
  -3   1   2      490.67      463.09     29.30 o 
  -1   1   2     1522.14     1548.49     25.41 o 
   1   1   2    22751.91    21863.64   1010.33 o 
   3   1   2      583.42      571.09     18.90 o 
   5   1   2      161.68      168.77     22.42 o 
   7   1   2      113.49       57.59     25.14 o 
  -6   2   2      942.79      939.03     55.76 o 
  -4   2   2     3548.87     3338.31    205.42 o 
  -2   2   2     3184.91     3192.97     88.44 o 
   0   2   2    20424.77    20500.48    416.27 o 
   2   2   2     7658.43     7391.64    105.57 o 
   4   2   2     1851.36     1956.21     57.13 o 
   6   2   2      568.88      521.35     45.20 o 
  -7   3   2      404.77      384.43     47.02 o 
  -5   3   2     1818.15     1815.19     83.96 o 
  -3   3   2     5399.86     5578.17    185.19 o 
  -1   3   2    14622.43    14801.43    166.42 o 
   1   3   2     5284.96     4771.55     67.41 o 
   3   3   2     5728.32     5739.10    101.45 o 
   5   3   2     1088.87     1087.84     47.08 o 
   7   3   2      299.67      286.60     54.29 o 
  -6   4   2      184.97      194.49     29.51 o 
  -4   4   2      785.36      750.52     45.40 o 
  -2   4   2     5756.60     6084.55     78.75 o 
   0   4   2     2905.18     2977.24     41.81 o 
   2   4   2     1174.92     1109.80     41.46 o 
   4   4   2     1087.39     1067.65     40.23 o 
   6   4   2      319.67      318.09     53.64 o 
  -7   5   2      535.37      509.29     46.47 o 
  -5   5   2     1651.54     1532.16    110.36 o 
  -3   5   2     5332.13     5258.15    172.64 o 
  -1   5   2     7572.88     7652.62     95.55 o 
   1   5   2     6360.77     6040.56    102.60 o 
   3   5   2     3209.16     3161.38     83.40 o 
   5   5   2     1539.76     1599.29     67.76 o 
  -6   6   2       38.27       60.97     29.07 o 
  -4   6   2        8.38       13.51     17.68 o 
  -2   6   2      197.17      211.51     12.68 o 
   0   6   2      481.68      517.26     25.96 o 
   2   6   2      248.06      270.14     31.68 o 
   4   6   2      117.14      126.91     28.79 o 
   6   6   2       12.43       12.50     10.32 o 
  -5   7   2     1500.29     1618.37    120.63 o 
  -3   7   2     3503.48     3533.80    156.92 o 
  -1   7   2     7528.86     7585.49    103.23 o 
   1   7   2     8231.69     8649.78    118.23 o 
   3   7   2     2673.42     2722.45     97.56 o 
   5   7   2     1049.81     1051.35     53.67 o 
  -6   8   2       95.74       93.97     28.53 o 
  -4   8   2      339.69      344.28     32.76 o 
  -2   8   2     1527.48     1447.97     40.12 o 
   0   8   2      369.63      354.23     25.23 o 
   2   8   2      179.68      157.49     32.56 o 
   4   8   2      442.95      445.16     87.01 o 
   6   8   2      100.91       99.52     38.80 o 
  -5   9   2      514.82      528.54     48.20 o 
  -3   9   2     1745.03     1716.90    101.57 o 
  -1   9   2     1684.32     1605.92     36.72 o 
   1   9   2      925.55      892.81     49.64 o 
   3   9   2     1210.82     1203.56     59.88 o 
   5   9   2      229.22      214.65     45.52 o 
  -6  10   2      365.02      339.78     73.86 o 
  -4  10   2      929.67      952.16     90.41 o 
  -2  10   2      590.69      560.16     23.46 o 
   0  10   2     2487.21     2489.61     60.50 o 
   2  10   2     1879.64     1983.84     86.91 o 
   4  10   2      588.32      587.16     52.68 o 
   6  10   2      184.56      164.66     57.13 o 
  -5  11   2       78.36       60.29     44.50 o 
  -3  11   2        6.82        5.71      9.61 o 
  -1  11   2       13.75       14.51     10.25 o 
   1  11   2      218.77      207.88     36.19 o 
   3  11   2      277.20      274.90     33.88 o 
   5  11   2      106.07      123.93     39.14 o 
  -6  12   2      434.00      450.60     94.88 o 
  -4  12   2     1226.81     1181.41     74.16 o 
  -2  12   2     3263.82     3142.00     92.21 o 
   0  12   2     2910.77     3025.03     87.03 o 
   2  12   2     2356.89     2665.36    184.07 o 
   4  12   2     1204.46     1333.22    102.52 o 
  -5  13   2       95.21       72.56     26.62 o 
  -3  13   2        1.29        5.86     10.31 o 
  -1  13   2      109.08      106.55     15.26 o 
   1  13   2      210.00      204.93     25.73 o 
   3  13   2       66.91       60.80     22.57 o 
   5  13   2        1.61        3.71     19.22 o 
  -4  14   2      651.95      598.40     64.65 o 
  -2  14   2     1057.35     1018.02     43.25 o 
   0  14   2     1362.94     1366.95     53.84 o 
   2  14   2      967.18      969.43     68.03 o 
   4  14   2      449.35      469.74     70.96 o 
  -5  15   2       83.16       81.63     29.59 o 
  -3  15   2      281.09      266.97     25.49 o 
  -1  15   2      537.23      556.59     33.68 o 
   1  15   2      268.44      282.65     29.16 o 
   3  15   2      224.08      209.42     43.26 o 
  -4  16   2      142.89      107.56     25.73 o 
  -2  16   2      238.62      226.80     24.29 o 
   0  16   2      211.25      208.79     25.37 o 
   2  16   2      114.11      128.06     38.35 o 
   4  16   2      105.13      135.72     40.84 o 
  -3  17   2      547.59      512.49     42.24 o 
  -1  17   2      731.41      706.29     36.71 o 
   1  17   2      614.89      636.03     64.96 o 
   3  17   2      330.51      307.37     56.50 o 
  -2  18   2       16.07       10.01     18.76 o 
   0  18   2       15.20       22.81     14.55 o 
   2  18   2       21.70       19.61     23.86 o 
  -1  19   2      222.67      246.07     50.97 o 
   1  19   2      209.41      203.67     46.52 o 
   0  20   2       98.24       96.95     43.10 o 
  -7   1   3      777.55      762.48     58.40 o 
  -5   1   3     2392.80     2363.45    100.35 o 
  -3   1   3     7218.08     7454.60    199.72 o 
  -1   1   3    14261.59    14983.40    209.62 o 
   1   1   3    11053.88    11244.63    177.87 o 
   3   1   3     3744.37     3758.96     76.84 o 
   5   1   3     1386.62     1468.00     55.44 o 
   7   1   3      423.97      450.47     51.13 o 
  -6   2   3      152.89      148.82     27.94 o 
  -4   2   3      288.77      290.59     26.91 o 
  -2   2   3      756.99      696.19     28.51 o 
   0   2   3     1651.66     1698.28     37.41 o 
   2   2   3      351.45      303.19     26.00 o 
   4   2   3      307.04      337.45     38.83 o 
   6   2   3      113.72       99.63     20.29 o 
  -7   3   3      265.90      248.67     38.56 o 
  -5   3   3     1443.68     1451.95     74.37 o 
  -3   3   3     1925.30     1872.94     62.16 o 
  -1   3   3     3782.83     3824.76     56.00 o 
   1   3   3     3493.26     3539.67     73.50 o 
   3   3   3     2182.09     2158.42     49.42 o 
   5   3   3      552.55      541.33     64.27 o 
  -6   4   3      604.13      556.81     44.36 o 
  -4   4   3     2621.13     2708.32    163.51 o 
  -2   4   3     3584.96     3599.58     59.81 o 
   0   4   3     3609.03     3570.26     69.09 o 
   2   4   3     3276.99     3150.26     83.33 o 
   4   4   3     1155.79     1115.32     52.65 o 
   6   4   3      386.91      359.40     51.68 o 
  -7   5   3       60.06       90.13     37.01 o 
  -5   5   3      156.55      145.22     27.28 o 
  -3   5   3      336.62      298.83     25.40 o 
  -1   5   3      171.24      173.85     14.28 o 
   1   5   3      696.64      642.83     26.79 o 
   3   5   3      271.29      283.27     79.51 o 
   5   5   3       45.21       39.50     13.09 o 
  -6   6   3      937.12      900.33     71.67 o 
  -4   6   3     2724.55     2852.85    125.07 o 
  -2   6   3     5514.28     5588.78    105.72 o 
   0   6   3     4620.97     4679.12     65.09 o 
   2   6   3     4740.69     4711.35    124.89 o 
   4   6   3     1901.50     1886.96     68.79 o 
   6   6   3      359.41      355.69     67.96 o 
  -5   7   3      325.94      312.67     36.86 o 
  -3   7   3      257.27      256.87     16.03 o 
  -1   7   3      149.17      141.22     12.40 o 
   1   7   3      784.85      773.53     39.82 o 
   3   7   3      318.79      343.11     84.35 o 
   5   7   3       44.15       32.94      8.65 o 
  -6   8   3      630.67      603.99     47.06 o 
  -4   8   3     1551.66     1577.15     91.85 o 
  -2   8   3     2348.22     2346.58     55.89 o 
   0   8   3     5385.32     5574.69    176.69 o 
   2   8   3     2072.88     2253.74    142.32 o 
   4   8   3     1050.10     1056.71     81.79 o 
   6   8   3      272.52      230.29     49.91 o 
  -5   9   3      646.63      638.74     80.20 o 
  -3   9   3     2592.65     2534.22     98.07 o 
  -1   9   3     2530.26     2484.70     50.20 o 
   1   9   3     2091.08     2168.89     65.61 o 
   3   9   3     1469.00     1563.27     87.79 o 
   5   9   3      432.95      380.72    113.64 o 
  -6  10   3      155.01      135.63     48.30 o 
  -4  10   3      624.42      611.59     75.58 o 
  -2  10   3     2112.68     2007.34     61.66 o 
   0  10   3      927.83      941.18     35.73 o 
   2  10   3     1147.79     1283.33    133.61 o 
   4  10   3      291.58      300.52     73.87 o 
   6  10   3      238.23      224.79     56.76 o 
  -5  11   3      630.81      619.54     85.36 o 
  -3  11   3     1079.14     1054.01     37.53 o 
  -1  11   3     3557.23     3594.37     82.90 o 
   1  11   3     2357.38     2602.10    135.07 o 
   3  11   3      802.70      902.07     71.59 o 
   5  11   3      561.72      537.48    194.53 o 
  -4  12   3       10.86        7.90     15.26 o 
  -2  12   3      121.14      114.09     13.78 o 
   0  12   3      270.05      248.91     20.79 o 
   2  12   3      181.89      189.76     43.34 o 
   4  12   3      134.64      126.90     38.60 o 
  -5  13   3      320.45      314.45     64.81 o 
  -3  13   3     1118.34     1023.07     39.33 o 
  -1  13   3      605.85      558.78     26.30 o 
   1  13   3      921.44      959.96     65.04 o 
   3  13   3      831.17      900.87     76.83 o 
   5  13   3      181.71      163.42     58.11 o 
  -4  14   3      165.56      147.52     30.44 o 
  -2  14   3      423.61      375.64     23.07 o 
   0  14   3      942.75      929.59     73.62 o 
   2  14   3      112.51      137.88     39.97 o 
   4  14   3      128.84      146.73     62.50 o 
  -3  15   3      258.25      240.36     26.50 o 
  -1  15   3      610.56      551.34     34.67 o 
   1  15   3      373.06      336.06     52.05 o 
   3  15   3      234.12      282.66     57.13 o 
  -4  16   3      348.47      334.00     44.48 o 
  -2  16   3      422.51      405.09     22.78 o 
   0  16   3      373.20      366.23     50.50 o 
   2  16   3      659.51      615.73     70.21 o 
   4  16   3      241.19      281.56     69.54 o 
  -3  17   3       18.21       20.21     18.94 o 
  -1  17   3       40.09       33.37     17.42 o 
   1  17   3       71.19       59.12     22.90 o 
   3  17   3       37.79       64.75     28.95 o 
  -2  18   3      404.91      442.77     60.57 o 
   0  18   3      402.55      373.76     52.71 o 
   2  18   3      333.09      329.78     56.55 o 
  -1  19   3       24.20       61.61     37.35 o 
   1  19   3       47.95       43.29     19.12 o 
  -6   0   4     1147.76     1115.95     87.91 o 
  -4   0   4     5440.47     5475.80    304.33 o 
  -2   0   4     5089.37     5156.21    176.97 o 
   0   0   4     6509.13     6822.06    116.11 o 
   2   0   4    12507.97    13237.86    446.61 o 
   4   0   4     2058.48     2129.21    100.31 o 
   6   0   4      472.15      487.67     61.49 o 
  -7   1   4       32.60       30.45     27.06 o 
  -5   1   4      147.57      143.62     26.34 o 
  -3   1   4      126.96      128.43     33.73 o 
  -1   1   4     1394.54     1376.88     31.39 o 
   1   1   4      732.36      766.68     23.27 o 
   3   1   4      199.63      208.80     28.26 o 
   5   1   4       63.83       55.30     13.96 o 
  -6   2   4      774.81      769.88     56.33 o 
  -4   2   4     1550.73     1569.11     78.82 o 
  -2   2   4     5762.34     5959.48    160.26 o 
   0   2   4     5622.84     5766.09     84.18 o 
   2   2   4     1746.29     1670.89     58.86 o 
   4   2   4     1447.02     1400.75     53.31 o 
   6   2   4      340.99      332.80     31.40 o 
  -7   3   4      224.88      211.11     39.18 o 
  -5   3   4     1025.22      914.80     62.58 o 
  -3   3   4     2623.68     2588.78     93.55 o 
  -1   3   4      906.22      836.24     28.00 o 
   1   3   4     3798.65     3696.69     72.61 o 
   3   3   4     1385.05     1332.32     57.00 o 
   5   3   4      518.84      479.22     50.23 o 
  -6   4   4      273.36      245.00     34.40 o 
  -4   4   4      828.88      803.29     53.30 o 
  -2   4   4      637.66      606.04     41.72 o 
   0   4   4     1390.16     1450.98     53.11 o 
   2   4   4     1253.48     1293.22     92.76 o 
   4   4   4      419.75      420.76     30.74 o 
   6   4   4      102.19       95.80     28.16 o 
  -5   5   4     1503.53     1515.43     79.50 o 
  -3   5   4     2816.21     2868.40    102.09 o 
  -1   5   4     8524.29     9073.08    176.56 o 
   1   5   4     6100.69     6407.33    299.81 o 
   3   5   4     1951.45     1829.87     98.80 o 
   5   5   4      625.13      532.21    121.84 o 
  -6   6   4       68.25       70.24     28.49 o 
  -4   6   4      147.54      109.06     27.26 o 
  -2   6   4      466.01      460.10     27.32 o 
   0   6   4      458.53      467.71     16.10 o 
   2   6   4       71.88       81.24     28.50 o 
   4   6   4       12.19       29.36     16.40 o 
   6   6   4       11.61       17.92     17.54 o 
  -5   7   4      953.71      932.88     51.07 o 
  -3   7   4     2500.10     2576.12    112.33 o 
  -1   7   4     3753.98     3813.98     80.31 o 
   1   7   4     2487.76     2448.95    113.83 o 
   3   7   4     1543.65     1620.50    106.84 o 
   5   7   4      522.03      505.14    122.64 o 
  -6   8   4      125.73      119.77     30.41 o 
  -4   8   4      440.62      418.28     40.15 o 
  -2   8   4      634.05      623.15     31.18 o 
   0   8   4     1529.65     1592.67     62.58 o 
   2   8   4     1273.55     1381.38     66.90 o 
   4   8   4      200.64      206.44     61.36 o 
   6   8   4      123.24      103.40     35.38 o 
  -5   9   4      617.92      555.02     46.90 o 
  -3   9   4     1136.80     1109.06     61.51 o 
  -1   9   4      749.29      750.79     31.80 o 
   1   9   4     1590.56     1718.20     80.33 o 
   3   9   4      873.70      884.18    234.43 o 
   5   9   4      351.48      346.02    100.22 o 
  -6  10   4      383.29      374.80     71.49 o 
  -4  10   4      922.26      952.97     96.46 o 
  -2  10   4     2972.41     2945.60     85.98 o 
   0  10   4     2127.31     2294.57     68.30 o 
   2  10   4      985.07     1172.58    103.35 o 
   4  10   4      723.21      803.90    181.29 o 
  -5  11   4       57.70       42.48     20.74 o 
  -3  11   4      179.07      152.15     18.86 o 
  -1  11   4      680.59      652.78     33.65 o 
   1  11   4      127.73      154.82     34.85 o 
   3  11   4       89.35      103.84     28.03 o 
   5  11   4       65.58       39.68     20.47 o 
  -4  12   4     1188.48     1249.68     74.70 o 
  -2  12   4      891.60      906.10     38.70 o 
   0  12   4      814.35      858.64     53.61 o 
   2  12   4     1113.79     1297.09    101.76 o 
   4  12   4      574.09      604.06    168.11 o 
  -5  13   4       21.72       17.59     25.94 o 
  -3  13   4      104.18      103.29     17.95 o 
  -1  13   4      316.89      300.91     27.60 o 
   1  13   4       94.50      100.86     28.35 o 
   3  13   4      113.88      129.15     38.31 o 
   5  13   4       52.50       44.56     39.12 o 
  -4  14   4      254.53      264.90     36.67 o 
  -2  14   4      783.97      741.65     33.31 o 
   0  14   4     1275.88     1351.10    109.39 o 
   2  14   4      501.26      567.13     77.09 o 
   4  14   4      166.80      162.82     46.61 o 
  -3  15   4      378.20      363.51     26.73 o 
  -1  15   4      362.36      353.45     36.42 o 
   1  15   4      410.67      405.59     53.30 o 
   3  15   4      257.13      305.14    146.69 o 
  -4  16   4      119.46      134.00     45.21 o 
  -2  16   4      255.79      238.81     29.16 o 
   0  16   4      192.21      186.58     42.02 o 
   2  16   4      177.93      165.75     42.87 o 
  -1  17   4      371.64      370.24     51.79 o 
   1  17   4      320.00      293.41     59.91 o 
   3  17   4      130.16      130.87     38.44 o 
   0  18   4       22.88       29.03     21.89 o 
   2  18   4       23.74       38.11     28.49 o 
  -1  19   4      266.67      285.84     59.12 o 
  -5   1   5     1314.64     1285.76     72.27 o 
  -3   1   5     1934.43     2027.26     81.37 o 
  -1   1   5     3582.23     3568.91     75.93 o 
   1   1   5     3643.98     3681.86     71.27 o 
   3   1   5     1394.12     1474.95     55.41 o 
   5   1   5      370.41      342.60     45.46 o 
  -6   2   5      525.15      478.04     44.99 o 
  -4   2   5     1501.67     1473.71    102.06 o 
  -2   2   5     2301.21     2212.63     97.18 o 
   0   2   5     2449.71     2588.62     61.63 o 
   2   2   5     1740.84     1740.43     76.95 o 
   4   2   5      358.97      349.54     86.74 o 
   6   2   5      118.16      112.05     26.78 o 
  -5   3   5      747.03      650.60     66.70 o 
  -3   3   5     3049.47     3014.39    107.93 o 
  -1   3   5     2604.51     2747.34     76.11 o 
   1   3   5     1574.14     1519.67     43.58 o 
   3   3   5     1079.10     1072.59     57.90 o 
   5   3   5      336.76      263.34     97.95 o 
  -6   4   5      714.32      704.31     55.58 o 
  -4   4   5     1643.74     1627.14     75.13 o 
  -2   4   5     2999.68     3158.19     84.87 o 
   0   4   5     4249.02     4420.71    105.92 o 
   2   4   5     1950.46     1976.73    168.02 o 
   4   4   5      953.14      976.94     65.75 o 
   6   4   5      224.54      221.47     64.97 o 
  -5   5   5      112.82       84.83     25.16 o 
  -3   5   5      147.73      135.78     23.68 o 
  -1   5   5      476.58      481.91     28.58 o 
   1   5   5      154.43      164.36     32.18 o 
   3   5   5      110.20      110.80     23.14 o 
   5   5   5       86.94       86.37     23.97 o 
  -6   6   5      601.65      566.22     54.14 o 
  -4   6   5     2357.44     2421.84    124.95 o 
  -2   6   5     3274.92     3301.23     94.96 o 
   0   6   5     2355.05     2422.54     75.64 o 
   2   6   5     2081.08     2183.14    196.73 o 
   4   6   5      930.92      998.23    187.43 o 
   6   6   5      219.63      188.00     49.15 o 
  -5   7   5       23.13       29.78     28.99 o 
  -3   7   5      186.56      188.46     27.00 o 
  -1   7   5      505.98      531.43     31.42 o 
   1   7   5       11.96        5.09      6.59 o 
   3   7   5      111.09      139.71     35.59 o 
   5   7   5       47.46       51.21     28.04 o 
  -6   8   5      401.34      371.09     47.04 o 
  -4   8   5      753.11      702.36     51.24 o 
  -2   8   5     2228.58     2224.72     80.33 o 
   0   8   5     1857.60     1926.03     78.83 o 
   2   8   5     1158.17     1196.96     98.10 o 
   4   8   5      437.23      419.29    120.19 o 
  -5   9   5      312.05      283.74     39.52 o 
  -3   9   5      405.09      408.61     38.82 o 
  -1   9   5      319.02      324.33     18.09 o 
   1   9   5      881.72      920.10     60.68 o 
   3   9   5      238.45      277.46     72.14 o 
   5   9   5      108.87       96.59     32.60 o 
  -4  10   5      134.21      134.82     24.57 o 
  -2  10   5        5.09        9.35     11.89 o 
   0  10   5      481.41      509.66     33.07 o 
   2  10   5      228.97      244.71     65.29 o 
   4  10   5      147.82      151.91     50.87 o 
  -5  11   5      425.94      415.53     65.70 o 
  -3  11   5     1163.71     1165.63     82.02 o 
  -1  11   5     1732.40     1763.18     62.26 o 
   1  11   5      964.41     1025.32     64.95 o 
   3  11   5      759.92      844.16    305.70 o 
   5  11   5      147.78      132.26     40.88 o 
  -4  12   5       21.07       24.52     20.65 o 
  -2  12   5      161.77      141.92     16.16 o 
   0  12   5      290.64      295.94     42.11 o 
   2  12   5       70.64       80.17     37.37 o 
   4  12   5        2.88       10.48     23.25 o 
  -3  13   5      736.90      768.19     38.96 o 
  -1  13   5     1307.10     1342.83     77.27 o 
   1  13   5     1483.81     1676.80     90.77 o 
   3  13   5      501.13      623.94    238.98 o 
  -4  14   5       58.37       72.22     41.10 o 
  -2  14   5      186.43      177.02     20.57 o 
   0  14   5       47.82       59.37     22.52 o 
   2  14   5      128.02      146.71     46.31 o 
   4  14   5       83.48       89.59     32.76 o 
  -3  15   5      360.43      376.04     49.98 o 
  -1  15   5      315.59      299.00     36.17 o 
   1  15   5      198.24      212.16     56.65 o 
   3  15   5      217.36      211.11     74.59 o 
  -2  16   5      315.88      311.06     58.04 o 
   0  16   5      393.86      386.98     56.19 o 
   2  16   5      157.48      146.39     42.77 o 
  -1  17   5       48.67       30.60     18.93 o 
   1  17   5       51.76       37.73     26.53 o 
   0  18   5      227.64      236.50     59.78 o 
  -6   0   6      742.46      666.57     74.38 o 
  -2   0   6     2849.65     2931.05    147.22 o 
   0   0   6     4436.58     4784.66    174.06 o 
   2   0   6     1409.57     1367.88     77.06 o 
   4   0   6      849.11      846.57     59.52 o 
  -5   1   6       39.66       40.29     31.89 o 
  -3   1   6      574.71      507.20     54.89 o 
  -1   1   6       14.93        5.00     18.43 o 
   1   1   6      122.10      116.92     16.35 o 
   3   1   6      590.94      554.04     35.86 o 
   5   1   6       38.50       29.85     11.63 o 
  -6   2   6      472.97      446.27     44.33 o 
  -4   2   6     1872.95     1860.99    118.36 o 
  -2   2   6     2620.97     2570.06     93.16 o 
   0   2   6     1467.66     1515.29     52.05 o 
   2   2   6     2236.56     2215.73     83.80 o 
   4   2   6      522.03      488.72     64.94 o 
   6   2   6      186.89      153.04     47.69 o 
  -5   3   6      296.28      270.14     34.83 o 
  -3   3   6      475.10      480.40     42.12 o 
  -1   3   6     1691.75     1774.09     68.14 o 
   1   3   6      774.30      731.16     34.13 o 
   3   3   6      278.76      261.73     50.45 o 
   5   3   6      190.42      153.96     38.80 o 
  -6   4   6      306.16      281.58     52.17 o 
  -4   4   6      486.61      468.89     41.53 o 
  -2   4   6      473.51      481.81     29.74 o 
   0   4   6     1455.68     1447.90     49.64 o 
   2   4   6      578.44      543.34     44.16 o 
   4   4   6      142.37      136.75     43.46 o 
  -5   5   6      756.43      765.42     55.93 o 
  -3   5   6     1479.01     1533.68     75.67 o 
  -1   5   6     1216.26     1214.59     62.01 o 
   1   5   6     1301.82     1240.00     57.90 o 
   3   5   6      899.19     1010.26    109.84 o 
   5   5   6      277.20      254.89     67.04 o 
  -6   6   6        5.42       -1.35     24.27 o 
  -4   6   6       16.87        8.21     22.26 o 
  -2   6   6       31.57       36.41     11.91 o 
   0   6   6      123.25      115.00     18.11 o 
   2   6   6      146.65      133.96     45.77 o 
   4   6   6       34.32       39.68     21.54 o 
  -5   7   6      957.90      869.71     53.46 o 
  -3   7   6     1845.42     1838.94     98.57 o 
  -1   7   6     1927.89     1988.97     97.68 o 
   1   7   6     2154.98     2253.55    143.98 o 
   3   7   6      892.12     1019.72    100.05 o 
   5   7   6      205.71      192.17     59.21 o 
  -4   8   6      212.50      191.72     28.60 o 
  -2   8   6      511.96      497.78     38.67 o 
   0   8   6      679.67      685.03     37.64 o 
   2   8   6      312.02      315.12     90.21 o 
   4   8   6      145.32      162.34     40.96 o 
  -5   9   6      350.92      358.07     41.34 o 
  -3   9   6      715.05      715.87     54.22 o 
  -1   9   6     1873.85     1952.93    111.72 o 
   1   9   6      768.73      838.19     73.45 o 
   3   9   6      358.63      427.44    141.62 o 
   5   9   6      123.18      108.49     38.38 o 
  -4  10   6      800.59      809.34     54.67 o 
  -2  10   6      928.99      858.26     50.28 o 
   0  10   6      693.64      728.87     75.81 o 
   2  10   6      670.19      688.11    171.88 o 
   4  10   6      278.38      284.89     71.22 o 
  -5  11   6       59.72       58.74     31.05 o 
  -3  11   6      247.40      212.28     29.57 o 
  -1  11   6      177.39      172.56     23.22 o 
   1  11   6      174.35      188.44     51.60 o 
   3  11   6      102.47       97.24     33.43 o 
  -4  12   6      381.63      417.49     46.57 o 
  -2  12   6      989.62      940.76     40.85 o 
   0  12   6     1332.86     1334.79     81.72 o 
   2  12   6      469.66      543.70     89.62 o 
   4  12   6      193.13      183.61     61.75 o 
  -3  13   6      135.12       97.13     22.93 o 
  -1  13   6       21.75       22.87     17.35 o 
   1  13   6        8.61       12.40     23.03 o 
   3  13   6       51.10       55.14     24.04 o 
  -2  14   6      316.78      323.86     52.12 o 
   0  14   6      156.72      149.83     36.01 o 
   2  14   6      201.92      190.95     55.91 o 
  -3  15   6      128.39      126.07     34.42 o 
  -1  15   6      206.74      185.39     43.76 o 
   1  15   6      278.56      252.01     78.96 o 
  -2  16   6        6.91       -4.26     26.72 o 
   0  16   6       74.89       80.26     34.42 o 
   2  16   6       75.33       86.92     39.50 o 
  -1  17   6      350.94      278.04     75.47 o 
   1  17   6      238.61      228.97     90.73 o 
  -5   1   7     1129.10     1091.59     83.89 o 
  -3   1   7     2439.35     2433.14    123.93 o 
  -1   1   7     2399.14     2485.80    109.87 o 
   1   1   7     1740.46     1743.89     68.63 o 
   3   1   7     1012.09     1004.21     57.62 o 
   5   1   7      248.64      235.32     47.34 o 
  -4   2   7      316.87      299.20     36.80 o 
  -2   2   7      170.62      166.23     26.86 o 
   0   2   7      331.83      312.09     26.45 o 
   2   2   7      274.00      256.10     25.56 o 
   4   2   7      115.95      106.53     26.48 o 
  -5   3   7      252.33      217.85     40.26 o 
  -3   3   7      245.99      247.40     34.10 o 
  -1   3   7      672.13      686.30     37.25 o 
   1   3   7      695.06      672.17     37.19 o 
   3   3   7      185.47      181.84     51.60 o 
   5   3   7       97.96       74.70     28.63 o 
  -4   4   7     1181.35     1043.58     59.45 o 
  -2   4   7     2298.20     2192.68    192.90 o 
   0   4   7     1301.81     1251.04     56.20 o 
   2   4   7      822.25      763.61     64.13 o 
   4   4   7      291.88      272.81     56.81 o 
  -5   5   7        8.01        9.24     23.80 o 
  -3   5   7      249.94      217.09     32.25 o 
  -1   5   7      112.51      112.60     18.73 o 
   1   5   7       94.32       85.57     15.67 o 
   3   5   7       29.62       35.11     28.97 o 
   5   5   7        7.62       22.56     17.31 o 
  -4   6   7      567.67      561.16     43.14 o 
  -2   6   7     1179.65     1207.19     56.41 o 
   0   6   7     1946.66     1992.78     94.65 o 
   2   6   7      679.36      717.09     81.73 o 
   4   6   7      248.15      238.35     66.15 o 
  -5   7   7       64.68       65.59     28.60 o 
  -3   7   7      238.40      212.13     35.57 o 
  -1   7   7      113.42      117.91     17.04 o 
   1   7   7       73.58       81.71     28.02 o 
   3   7   7       65.90       71.07     34.89 o 
  -4   8   7      485.47      459.00     43.30 o 
  -2   8   7      431.66      418.07     34.67 o 
   0   8   7      372.11      367.57     34.20 o 
   2   8   7      463.80      509.31     98.49 o 
   4   8   7      196.24      198.07     81.25 o 
  -3   9   7      440.37      424.38     40.86 o 
  -1   9   7     1107.22     1131.27     64.34 o 
   1   9   7      393.59      387.20    115.94 o 
   3   9   7      248.90      250.39     69.42 o 
  -4  10   7      142.78      129.85     28.83 o 
  -2  10   7      455.36      421.06     34.17 o 
   0  10   7      270.51      237.54     46.45 o 
   2  10   7      173.46      154.57     43.80 o 
   4  10   7       77.05       76.31     26.75 o 
  -3  11   7      450.78      470.42     45.19 o 
  -1  11   7      192.63      178.22     36.17 o 
   1  11   7      616.25      634.77    182.12 o 
   3  11   7      232.70      247.94     67.53 o 
  -4  12   7       27.66       19.77     20.72 o 
  -2  12   7        5.10        3.20     29.57 o 
   0  12   7       56.69       48.54     21.20 o 
   2  12   7        8.48       25.61     15.67 o 
  -3  13   7      244.64      266.05     57.93 o 
  -1  13   7      470.42      452.38     43.91 o 
   1  13   7      194.37      177.74     55.71 o 
   3  13   7      145.36      192.25     52.40 o 
  -2  14   7       68.36       84.26     40.85 o 
   0  14   7      196.90      180.96     46.09 o 
   2  14   7      186.65      151.69     46.38 o 
  -1  15   7      223.95      192.64     36.61 o 
   1  15   7      234.59      224.64     66.41 o 
  -4   0   8      336.62      318.67     57.93 o 
  -2   0   8     1257.15     1237.60    109.35 o 
   0   0   8      597.77      604.82     60.95 o 
   2   0   8      481.87      441.42     58.98 o 
   4   0   8      129.23      114.13     59.43 o 
  -5   1   8      125.37       98.25     31.95 o 
  -3   1   8        1.65        8.32     23.55 o 
  -1   1   8       92.05       89.29     22.52 o 
   1   1   8      191.63      169.98     25.09 o 
   3   1   8      177.61      127.05     46.22 o 
  -4   2   8      490.45      454.10     60.86 o 
  -2   2   8      328.34      336.87     39.46 o 
   0   2   8      901.79      942.75     50.38 o 
   2   2   8      345.28      283.59     27.34 o 
   4   2   8      228.28      185.16     41.73 o 
  -5   3   8      170.70      162.68     36.13 o 
  -3   3   8      642.87      663.89     68.88 o 
  -1   3   8      708.87      712.95     52.10 o 
   1   3   8      407.32      385.57     32.53 o 
   3   3   8      240.12      196.56     39.81 o 
  -4   4   8      261.67      228.52     33.68 o 
  -2   4   8      620.36      623.52     47.83 o 
   0   4   8      192.88      202.74     24.38 o 
   2   4   8      168.20      146.25     24.19 o 
   4   4   8       97.30       88.67     25.53 o 
  -5   5   8      555.62      521.97     52.36 o 
  -3   5   8     1046.83     1039.83     55.02 o 
  -1   5   8      866.32      867.03     43.27 o 
   1   5   8      866.92      825.72     47.70 o 
   3   5   8      402.03      361.14     92.16 o 
  -4   6   8       52.13       34.58     24.52 o 
  -2   6   8       15.88       13.12     14.43 o 
   0   6   8       40.38       33.17     15.07 o 
   2   6   8       23.38       21.04     14.92 o 
   4   6   8        0.07       14.01     17.74 o 
  -3   7   8      555.44      563.42     50.54 o 
  -1   7   8      912.21      939.00     66.29 o 
   1   7   8      503.43      536.63     72.73 o 
   3   7   8      318.12      306.88     72.11 o 
  -4   8   8      141.77      129.85     34.59 o 
  -2   8   8      154.71      166.03     28.13 o 
   0   8   8       31.21       33.47     30.17 o 
   2   8   8      136.54      112.71     34.73 o 
   4   8   8       47.74       50.77     36.14 o 
  -3   9   8      320.69      277.12     40.69 o 
  -1   9   8      229.23      219.69     27.56 o 
   1   9   8      282.98      262.09     47.24 o 
   3   9   8       77.28       80.91     31.05 o 
  -2  10   8      304.58      303.03     35.62 o 
   0  10   8      655.79      605.98     55.05 o 
   2  10   8      208.42      207.58     83.09 o 
  -3  11   8       15.14       21.16     20.06 o 
  -1  11   8       30.36       34.51     20.83 o 
   1  11   8       23.58       33.83     25.19 o 
   3  11   8       21.47        3.04     15.01 o 
  -2  12   8      533.04      468.95     59.42 o 
   0  12   8      352.66      332.13     56.33 o 
   2  12   8      215.26      184.78     53.78 o 
  -1  13   8      104.38       84.80     25.14 o 
   1  13   8      138.13      114.22     35.22 o 
   0  14   8      204.81      190.62     41.87 o 
  -3   1   9      615.02      603.46     48.35 o 
  -1   1   9      615.54      620.01     49.46 o 
   1   1   9      451.20      424.33     37.95 o 
   3   1   9      202.92      138.10     62.91 o 
  -4   2   9      204.14      174.43     36.66 o 
  -2   2   9      545.59      575.15     47.36 o 
   0   2   9      203.72      213.52     33.54 o 
   2   2   9       90.68      107.77     23.08 o 
  -3   3   9      460.43      396.10     48.65 o 
  -1   3   9      608.72      631.91     47.01 o 
   1   3   9      275.77      256.81     27.73 o 
   3   3   9      139.28      112.58     29.67 o 
  -4   4   9      287.76      283.98     38.32 o 
  -2   4   9      120.41      104.63     23.85 o 
   0   4   9      331.33      327.16     29.60 o 
   2   4   9      224.13      176.92     37.87 o 
  -3   5   9        7.16        5.11     22.59 o 
  -1   5   9       11.23       10.97     16.73 o 
   1   5   9       43.60       43.62     23.01 o 
   3   5   9       16.73        3.57     19.48 o 
  -4   6   9      215.33      198.52     36.06 o 
  -2   6   9      569.69      580.26     67.07 o 
   0   6   9      353.15      335.81     27.95 o 
   2   6   9      241.04      226.44     43.77 o 
  -3   7   9       20.71        6.02     20.10 o 
  -1   7   9       88.35       60.47     16.77 o 
   1   7   9      152.56      131.08     39.84 o 
   3   7   9       20.25       13.33     20.87 o 
  -2   8   9      347.52      326.09     49.45 o 
   0   8   9      410.05      398.85     59.95 o 
   2   8   9      160.33      117.87     41.56 o 
  -3   9   9      146.42      129.50     30.04 o 
  -1   9   9       71.62       51.93     20.24 o 
   1   9   9       99.46       65.49     26.16 o 
  -2  10   9      108.15       94.90     39.38 o 
   0  10   9      153.58      133.47     35.43 o 
   2  10   9       43.53        9.06     22.28 o 
  -1  11   9      378.96      284.33     63.51 o 
   1  11   9      115.28      116.62     57.76 o 
  -2   0  10      205.08      201.75     47.60 o 
   0   0  10      388.55      365.20     55.82 o 
   2   0  10      268.23      189.44     72.67 o 
  -3   1  10       12.16       10.75     23.77 o 
  -1   1  10       44.96       37.04     22.49 o 
   1   1  10       14.22        7.23     17.01 o 
  -2   2  10      439.02      416.53     48.70 o 
   0   2  10      227.92      230.88     34.31 o 
   2   2  10      133.14       92.67     49.73 o 
  -3   3  10      124.07      105.32     29.81 o 
  -1   3  10       57.39       47.25     22.00 o 
   1   3  10      120.52       98.41     28.49 o 
  -2   4  10       72.02       62.67     27.26 o 
   0   4  10       63.35       62.82     22.83 o 
   2   4  10       22.09       18.01     22.04 o 
  -1   5  10      377.71      403.79     51.30 o 
   1   5  10      167.17      160.32     38.05 o 
  -2   6  10       30.33       33.29     21.99 o 
   0   6  10       12.12       28.24     25.34 o 
  -1   7  10      218.00      178.85     47.48 o 
   1   7  10      141.71      115.75     30.15 o 
   0   8  10      114.36      106.84     46.30 o 
                                                 
